# Supplementary material for: Impact of white matter hyperintensities on the prognosis of cryptogenic stroke patients
Source: PLoS One. 2018 Apr 27;13(4):e0196014. doi: 10.1371/journal.pone.0196014 (PMC5922577; doi:10.1371/journal.pone.0196014)
Supplement: S1 File — MI indicates myocardial infarction; CV, cardiovascular; NIHSS, NIH stroke scale; mRS, modified Rankin Scale; TEE, Transesophageal echocardiography; TTE, Transthoracic echocardiography; WMH, white matter hyperintensities; PWMH, periventricular white matter hyperintensities; DWMH, deep white matter hyperintensities. (XLSX) [file pone.0196014.s005.xlsx]

## Sheet: Enrolled 235 patients
TOAST_UN	MRI_different protocol	Cardiac image or ECG monitoring	Enroll	Both_cardiac image and ECG monitoring	death_interval	Mortal_within30d	Mortal_within_1y	Mortal_within_3y	Mortal_within_5y	Mortal_within_10y	LOS	Death_interval	Fatal_stroke	Fatal_MI	Fatal_CV	Fatal_all	final_dx_copy	Age	Sex	Hypertension	Diabetes	Atrial fibrillation	Smoking	Hyperlipidemia	TOAST	initial_sbp	initial_dbp	Hgb	Hct	WBS	Plt	ESR	Fibrinogen	FDP	D_dimer	CRP	hs-CRP	Glucose	Fasting glucose	Homocysteine	Total cholesterol	Triglyceride	HDL	LDL	non_HDL	HbA1c	Side	Worsening	Antithrombotics
1	0	1	1	1	2283	0	0	0	0	0	10	4475	0	0	0	0	Lt. Pontine infarction	39	0	0	0	0	1	0	6			16.1	47.9	13960	255	2									184	284	25	102.2	159		2		1
1	0	1	1	1	1986	0	0	1	1	1	23	445	0	0	0	1	Rt MCA infarction	85	0	1	1	0	1	0	6	150	100	14	41.4	9310	227	34	507			1.81		225	172		163	106	56	85.8	107	7.2	1	0	1
1	0	1	1	1	1071	0	0	1	1	1	7	1071	0	1	1	1	Rt MCA infarct	61	0	0	1	0	1	0	6	150	85	15	44.1	11340	257	17	425			0.5		111			157	109	29	106.2	128		1		1
1	0	1	1	1	1880	0	0	0	0	0	9	4072	0	0	0	0	Rt MCA territory (parietal lobe) infarction	78	1	0	0	0	0	0	6	120	90	12.3	35.2	5860	270	2	297		None	0.1		122	83		164	169	46	84.2	118		1	0	1
1	0	1	1	1	1830	0	0	0	0	0	8	4022	0	0	0	0	R/O Rt cortical infarction	66	0	1	1	0	1	0	6	152	97	15.6	44.2	8990	241	2	306		None	0.159		141			160	145	41	90	119				1
1	0	1	1	1	555	0	0	1	1	1	9	555	1	0	1	1	Rt internal capsule infarction	64	0	0	1	0	1	0	6	160	85	13.8	38.2	7990	270	2				0.686		149	97		145	88	27	100.4	118	6.1	3	0	1
1	0	1	1	1	1822	0	0	0	0	0	7	4014	0	0	0	0	Rt pontine infarction	56	1	1	0	0	0	0	6	117	62	11.9	34.1	6800	308	6	351			0.189		86			175	129	37	112.2	138		1		1
1	0	1	1	1	1186	0	0	0	1	1	6	1186	0	0	0	1	multiple cerebral infarction	74	0	1	0	0	1	0	6	172	76	12.9	37.7	5240	170	8	310			0.121		124			133	80	74	43	59		3		1
1	0	1	1	1	1818	0	0	0	0	0	15	4010	0	0	0	0	Rt MCA infarction	60	0	0	0	0	1	0	6	140	114	15.1	42.3	4690	252	4				1.05		129			120	77	44	60.6	76		1		1
1	0	1	1	1	1816	0	0	0	0	0	8	4008	0	0	0	0	Rt PCA infarction	54	0	1	0	0	1	0	6	158	90	15.3	46.5	10070	272	5	360		Negative	0.1		99	99	14.1	202	106	44	136.8	158		1	0	1
1	0	1	1	1	1816	0	0	0	0	0	5	4008	0	0	0	0	recurrent TIA	65	1	1	0	0	0	0	6	207	111	18.4	57.5	15420	296	2	301		None	0.2		70			145	130	60	59	85		1		1
1	0	1	1	1	165	0	1	1	1	1	5	165	0	0	0	1	multiple cerebral infarction	54	0	0	1	0	0	0	6	100	70	12.5	36.9	13490	420	43	818		Negative	1.57		141	92		107	113	21	63.4	86		3	0	1
1	0	1	1	1	1808	0	0	0	0	0	7	4000	0	0	0	0	cortical infarction	64	0	1	0	0	1	0	6	162	90	12.8	37	5820	260	29	355			1.53		137	78		174	175	38	101	136		2	0	1
1	0	1	1	1	1076	0	0	1	1	1	12	1076	0	0	0	1	Lt MCA infarction	77	0	1	0	0	1	0	6	139	56	13.7	39.1	10280	235	19	508			0.982		188			138	101	34	83.8	104		2		1
1	0	1	1	1	1764	0	0	0	0	0	10	3956	0	0	0	0	Lt MCA infarction	40	0	1	0	0	1	0	6	162	91	16.6	46.8	6490	233	2	287	Negative	Negative	0.1		98	96		211	152	57	123.6	154		2		1
1	0	1	1	1	1755	0	0	0	0	0	7	3947	0	0	0	0	lateral medullary infarction Lt	58	0	1	1	0	0	0	6	198	85	10.9	31	10190	341	17	448					299			183	112	41	119.6	142		2		1
1	0	1	1	1	1755	0	0	0	0	1	6	3150	0	0	0	1	Rt pontine infarction	56	0	1	0	0	0	0	6	183	108	14.2	39.8	10190	240	2	309		None	0.1		157			133	58	54	67.4	79		1		1
1	0	1	1	1	1746	0	0	0	0	0	15	3938	0	0	0	0	Bilateral cerebellar infarction	64	0	0	0	0	1	0	6	153	82	13.7	40.8	6440	270	3	441	Positive	Positive	0.1		151	93		186	131	32	127.8	154		1	0	1
1	0	1	1	1	1740	0	0	0	0	0	5	3932	0	0	0	0	HTN	53	0	1	0	0	1	0	6	158	70	11.7	33.7	5280	68	2	259			0.287		164		6.87	191	192	34	118.6	157		1	0	1
1	0	1	1	1	1730	0	0	0	0	1	5	2616	0	0	0	1	transcortical sensory aphasia	79	0	1	0	0	0	0	6	220	100	15.1	44.2	8330	200	2	353			0.1		118	153		163	73	49	99.4	114	6	2	0	1
1	0	1	1	1	1588	0	0	0	1	1	7	1588	0	0	0	1	Cerebellar infarction Rt	73	0	1	0	0	1	0	6	140	100	14.4	41.2	9610	224	2	210			0.1		118			160	32	53	100.6	107		1	0	1
1	0	1	1	1	1706	0	0	0	0	0	7	3898	0	0	0	0	Rt. cbll. infarction	47	0	0	0	0	1	0	6	160	100	14.4	41.6	12220	367	3	337		Negative	0.204		153			181	198	48	93.4	133		1		1
1	0	1	1	1	1702	0	0	0	0	0	5	3894	0	0	0	0	Rt. pontine infarction	82	1	0	0	0	0	0	6	148	78	12.3	35	6510	202	13	436		None	0.308					223	70	63	146	160		1		1
1	0	1	1	1	1665	0	0	0	0	0	9	3857	0	0	0	0	Lt. basal ganglia infarction	48	0	1	0	0	1	0	6	175	118	17.6	49.8	14730	296	2	339		Negative	0.528		109	152		205	279	30	119.2	175		2	0	1
1	0	1	1	1	1661	0	0	0	0	0	6	3853	0	0	0	0	Lt. media pontine infarct	61	1	1	0	0	0	1	6	161	75	13.6	38.4	7400	214	16	413			0.231		115			248	275	40	153	208		2		1
1	0	1	1	1	1659	0	0	0	0	0	5	3851	0	0	0	0	Recurrent TIA	67	1	1	0	0	0	0	6	197	106	13.6	40	5530	246	6	325		None	0.1		102			185	97	39	126.6	146		1		1
1	0	1	1	1	1530	0	0	0	1	1	7	1530	0	0	0	1	Lt. MCA infarction	68	1	1	0	0	0	0	6	159	90	12.7	37.2	6950	166	19	153		None	0.1		143	72		109	88	46	45.4	63		1	0	1
1	0	1	1	1	1626	0	0	0	0	0	35	3818	0	0	0	0	Lt. MCA infarction	43	1	0	0	0	0	0	6	131	60	5.7	21.4	17220	667	11	457		Positive	3.16		114		5.07	139	96	54	65.8	85		2		1
1	0	1	1	1	1623	0	0	0	0	1	7	2703	0	0	0	1	Rt. midbrain infarction	68	0	1	0	0	1	0	6	168	94	13.9	40	6250	121	2	283		None	0.224		162	99		125	83	56	52.4	69	5.7	1	0	1
1	0	1	1	1	826	0	0	1	1	1	7	826	0	0	0	1	Lt. MCA infarction	64	0	0	0	0	0	0	6	142	74	13.4	38	16020	313				Negative			112	115	12.5							2	0	1
1	0	1	1	1	1608	0	0	0	0	0	12	3800	0	0	0	0	Lt. MCA infarction	57	1	0	0	0	0	0	6	158	87	12.2	36.9	8190	256	31	602		None	1.59		105			130	127		104.6			2		1
1	0	1	1	1	1488	0	0	0	1	1	5	1488	0	0	0	1	Rt. ACA infarction	72	1	1	0	0	0	1	6	164	89	11.4	34.4	6360	272	4	373		None	0.105		84			240	113	69	148.4	171		1		1
1	0	1	1	1	1579	0	0	0	0	0	4	3771	0	0	0	0	Lt. medullary infarction	62	0	1	0	0	1	0	6	154	96	16.2	46	12120	352	2	352		None	0.232		107			185	107	63	100.6	122		2		1
1	0	1	1	1	1575	0	0	0	0	0	8	3767	0	0	0	0	Wallenberg syndrome, Lt.	56	1	1	1	0	0	0	6	156	98	12.4	35.4	8250	332	11	481		None	0.778		121			205	326	38	101.8	167		2		1
1	0	1	1	1	1544	0	0	0	0	0	6	3736	0	0	0	0	Lt. cbll. infarction	44	0	1	0	0	1	0	6	162	90	16.6	48	13780	249	5	288		Negative	0.167		164	119	10.3	165	132	42	96.6	123		2	0	1
1	0	1	1	1	1532	0	0	0	0	0	9	3724	0	0	0	0	Lt. BG infarction	61	1	1	1	0	0	0	6	152	85	12.9	38	12760	333	14	562		None	0.481		194	105		226	235	40	139	186	8.6	2	0	1
1	0	1	1	1	1529	0	0	0	0	0	8	3721	0	0	0	0	Lt. MCA infarcton	60	0	1	0	0	0	0	6	160	80	15.1	44.1	9100	233	3	308		None	0.1		113	125		162	216	49	69.8	113		2	0	1
1	0	1	1	1	1312	0	0	0	1	1	4	1312	1	0	1	1	medullary infarction, Lt.	69	0	0	1	0	0	0	6	110	60	13.3	36.7	8110	241	2	353		None	1.42		202			190	91	43	128.8	147		3		1
1	0	1	1	1	1503	0	0	0	0	0	6	3695	0	0	0	0	Lt. MCA infarction	68	0	1	0	0	0	0	6	208	92	14.6	43.5	8610	223	4	320		None	0.267		153			193	125	48	120	145		2		1
1	0	1	1	1	1476	0	0	0	0	0	4	3668	0	0	0	0	Rt. BG infarction	58	1	1	0	0	0	1	6	150	90	11.9	35.5	8420	313	2	273		None	0.103		103			203	113		180.4			1		1
1	0	1	1	1	1440	0	0	0	0	0	7	3632	0	0	0	0	Lt. cortical infarction	63	0	1	1	0	0	0	6	150	80	12	36	8380	303	9	331		None			239			117	114	34	60.2	83		2		1
1	0	1	1	1	1430	0	0	0	0	0	6	3622	0	0	0	0	Lt. cerebellar infarction	63	0	1	0	0	1	0	6	210	122	14.2	40.9	7530	362	7	346		None	0.1		139	109		146	121	55	66.8	91		3	0	1
1	0	1	1	1	1422	0	0	0	0	0	9	3614	0	0	0	0	Lt. basal ganglia infarction	68	0	0	0	0	1	0	6	140	100	13.3	38.4	5470	241	5	288		None	0.136		112			163	154	53	79.2	110		2		1
1	0	1	1	1	1422	0	0	0	0	0	6	3614	0	0	0	0	Lt. basal ganglia infarction	77	1	1	0	0	0	1	6	140	70	11.5	34.9	5120	405	40	465		None	0.921		113	107		243	99	43	180.2	200		2	0	1
1	0	1	1	1	1387	0	0	0	0	0	6	3579	0	0	0	0	Thalamic infarction,Rt.	67	0	0	0	0	1	0	6	140	90	13	38.9	4140	311	2	332		None	0.179		115	100		140	98	32	88.4	108		1	0	1
1	0	1	1	1	1383	0	0	0	0	0	7	3575	0	0	0	0	Lt. pontine infarction	47	0	0	0	0	1	0	6	120	80	13.8	40.4	11330	191	2	283		Negative	0.1		115	110	5.19	148	43	62	77.4	86		2	0	1
1	0	1	1	1	551	0	0	1	1	1	18	551	1	0	1	1	Lt. Basal ganglia infarction	72	0	1	1	0	1	0	6	200	100	13.4	39.4	5500	203	2	427		None	0.1		289	188		157	85	54	86	103	8.2	2		1
1	0	1	1	1	1348	0	0	0	0	0	32	3540	0	0	0	0	Lt. MCA infarction	37	0	0	0	0	1	0	6	120	80	14.1	41.1	10830	251	7	306		Negative	0.557		93		16.5	113	110	34	57	79		2		1
1	0	1	1	1	77	0	1	1	1	1	12	77	1	0	1	1	Rt. MCA infarction	71	0	1	0	0	1	0	6	180	90	13.1	40.4	12490	307	31			None	0.518		258	84		178	116	45	109.8	133	5.3	1	0	1
1	0	1	1	1	1338	0	0	0	0	0	11	3530	0	0	0	0	Lt. MCA infarction	43	1	0	0	0	0	0	6	130	80	12.7	36.8	16790	358		307	Negative	Negative	0.171		135	110	4.15	183	53	51	121.4	132	5.3	2	0	1
1	0	1	1	1	1335	0	0	0	0	0	11	3527	0	0	0	0	Rt. MCA infarction	55	0	0	0	0	1	0	6	170	110	14.9	42.3	7960	241	2	291		None	0.101		104	100		148	153	53	64.4	95		1	0	1
1	0	1	1	1	1334	0	0	0	0	0	8	3526	0	0	0	0	Ataxic hemiparesis, Rt.	54	0	1	0	0	1	0	6	160	100	16.9	50.1	5100	187	5	336		None	0.224		100			222	247	34	138.6	188		2		1
1	0	1	1	1	1332	0	0	0	0	1	6	2014	0	0	0	1	Rt. pontine infarction	66	0	1	1	0	0	0	6	154	94	12.1	35.8	6410	382	5			None	0.299		357			201	350	32	99	169		1		1
1	0	1	1	1	1329	0	0	0	0	0	7	3521	0	0	0	0	Cerebellar infarction, Rt.	58	0	1	0	0	1	0	6	164	79	16.1	47	12100	267	2	336		None	0.524		95			163	72	47	101.6	116		1		1
1	0	1	1	1	1328	0	0	0	0	0	7	3520	0	0	0	0	Lt. MCA infarction	51	1	1	1	0	0	0	6	194	119	13.6	37.3	5730	260	2	234		None	0.1		239			163	201	41	81.8	122		2		1
1	0	1	1	1	146	0	1	1	1	1	29	146	0	0	0	1	Rt. MCA infarction Gastric Ca.로 퇴원후 요양원에 계심	70	0	0	0	0	0	0	6	114	75	10.6	29.8	3720	59	5	187		None	0.1		70	85		134	54	43	80.2	91	5.6	3	0	1
1	0	1	1	1	1326	0	0	0	0	0	11	3518	0	0	0	0	Cerebral inf. embolic	48	0	1	0	0	1	0	6	155	80	12.5	36.2	8800	283	18			None	2.7		148			211	440	36	87	175		3		1
1	0	1	1	1	1047	0	0	1	1	1	6	1047	0	0	0	1	Gastrectomy d/t stomach Ca(adenocarcinoma)Alzheimer Dz	67	1	0	0	0	0	0	6	128	76	13.1	40.2	7700	196	32	507		None	0.1		122			174	55	58	105	116		1		1
1	0	1	1	1	1314	0	0	0	0	1	10	3041	0	0	0	1	Rt. cerebellum infarction	71	1	1	1	0	0	0	6	130	60	13	38.4	9350	428	32			None	0.548		216			208	96	57	131.8	151		1		1
1	0	1	1	1	1281	0	0	0	0	0	10	3473	0	0	0	0	Lt. MCA territory infarction	60	1	1	0	0	0	0	6	166	76	13.1	38.4	4690	230	2	276		None	0.1		134	133		209	86	51	140.8	158		2		1
1	0	1	1	1	1281	0	0	0	0	1	4	2328	1	0	1	1	Rt. borderzone infarction	64	0	1	0	0	1	0	6	124	77	13.5	38.3	3740	139	2	315		None	0.105		116			194	171	55	104.8	139		1		1
1	0	1	1	1	1276	0	0	0	1	1	13	1533	1	0	1	1	Lt. MCA infarction	58	0	1	0	0	0	0	6	140	90	16.1	46.5	6700	242	4	213		None	1.65		117	144		153	78	44	93.4	109		2	0	1
1	0	1	1	1	1270	0	0	0	0	0	6	3462	0	0	0	0	Lt. basal ganglia infarction	75	1	1	0	0	0	0	6	164	95	12.4	38.2	9010	236	33	354		None	0.476		168	113		213	215	50	120	163		2	0	1
1	0	1	1	1	1269	0	0	0	0	0	6	3461	0	0	0	0	Rt. thalamic infarction	56	0	1	1	0	1	0	6	135	85	16.5	48	11750	242	11	334		None	0.105		233			232	402	38	113.6	194		1		1
1	0	1	1	1	1263	0	0	0	0	0	7	3455	0	0	0	0	Lt. thalamic infarction	61	1	1	0	0	1	0	6	153	75	13.5	41.4	8880	246	9	321		None	0.215		104	128		155	176	45	74.8	110		2	0	1
1	0	1	1	1	579	0	0	1	1	1	3	579	0	0	0	1	Rt. basal ganglia infarction	67	0	0	0	0	0	0	6	160	93	17.1	50	7850	170	5	296		None	0.1		122	100		147	140	41	78	106	5.6	1	0	1
1	0	1	1	1	1255	0	0	0	0	0	21	3447	0	0	0	0	Cerebellar infarction	49	0	1	0	0	1	0	6	162	101	13.5	37.8	9480	205	3	449		Negative	0.523		151	147	6.45	174	44	57	108.2	117	5.6	3	0	1
1	0	1	1	1	1255	0	0	0	0	0	7	3447	0	0	0	0	Rt. pontine infarction	76	0	1	0	0	1	0	6	126	64	11.7	34.3	10210	197		334		None			163			174	61	50	111.8	124		1		1
1	0	1	1	1	1236	0	0	0	0	1	9	2428	0	0	0	1	Rt. cerebellar infarction	76	1	1	0	0	0	0	6	168	84	14	46.8	11800	251	37			None	0.336		102			214	154	61	122.2	153		1		1
1	0	1	1	1	1234	0	0	0	0	0	11	3426	0	0	0	0	Rt, MCA infarction	66	0	0	0	0	1	0	6	127	82	13.8	40.2	5980	257	10	410			0.77		102	146		167	77	65	86.6	102		1	0	1
1	0	1	1	1	1224	0	0	0	0	0	11	3416	0	0	0	0	Rt. cerebellar infarction	44	0	1	1	0	1	0	6	162	112	14.9	40.8	16340	245	25	425	Negative	Positive	1.25		249	238	10.8	235	268	49	132.4	186	7.8	1	0	1
1	0	1	1	1	1213	0	0	0	0	0	7	3405	0	0	0	0	MCA infarction,Lt	54	1	0	0	0	0	0	6	149	89	12.6	37	6100	343	4	263			0.1		118	87		222	94	49	154.2	173		2	0	1
1	0	1	1	1	1205	0	0	0	0	0	18	3397	0	0	0	0	Rt. MCA infarctino	46	0	1	1	0	1	1	6	128	70	11.3	34.9	11860	370	88	513	Positive	Positive	1		112	110	14.7	271	182	36	198.6	235	6.6	1	0	1
1	0	1	1	1	1203	0	0	0	0	0	8	3395	0	0	0	0	Rt. MCA infarction	67	0	1	0	0	1	0	6	195	103	16.2	45.6	5630	175	7	295		None	0.532		106	79		131	196	32	59.8	99		1	0	1
1	0	1	1	1	1196	0	0	0	0	1	4	2213	0	0	0	1	Rt. pontine infarction	82	0	0	0	0	0	0	6	152	73	13.8	39.9	6910	304	21	405		None	0.1		115	102		203	142	42	132.6	161		1	0	1
1	0	1	1	1	1189	0	0	0	0	0	2	3381	0	0	0	0	Lt. BG infarction	64	0	0	0	0	1	0	6	168	94	15.9	43.9	5520	203	11	288		None	0.329		192	152		182	173	42	105.4	140		2	0	1
1	0	1	1	1	1180	0	0	0	0	0	8	3372	0	0	0	0	Lt. pontine infarction	58	0	1	0	0	1	0	6	178	92	13.1	38.6	8770	162	17	376		None	0.761		142			213	175	53	125	160		2		1
1	0	1	1	1	1168	0	0	0	0	0	7	3360	0	0	0	0	Rt. sensory motor stroke	75	0	1	0	0	1	0	6	180	90	14.6	40.6	8910	238	4	265		None	0.174		83	79		149	151	46	72.8	103		2	0	1
1	0	1	1	1	1154	0	0	0	0	0	4	3346	0	0	0	0	Lt. MCA infarction	65	1	1	1	0	0	0	6	203	104	12.4	36	9660	296	26	412		None	0.479		162	128		156	107	46	88.6	110	6.8	2	0	1
1	0	1	1	1	1145	0	0	0	0	0	7	3337	0	0	0	0	Sensory motor stroke	54	0	1	1	0	1	0	6	186	89	17	49.8	8400	246	11	359			0.19		131	130		215	261	42	120.8	173	6.8	1	0	1
1	0	1	1	1	1136	0	0	0	0	1	9	2386	0	0	0	1	Rt. PCA infarction	66	0	1	0	0	1	0	6	187	101	14.4	41.1	11010	200	53	632		None	6.08		117	114		142	71	38	89.8	104		1	0	1
1	0	1	1	1	1133	0	0	0	0	0	7	3325	0	0	0	0	Lt. ponitne infarction	61	1	0	0	0	0	0	6	160	96	13.1	37.2	5290	202	25	409		None	0.1		222			195	235	38	110	157		2		1
1	0	1	1	1	1123	0	0	0	0	1	6	3301	0	0	0	1	Lt. pontine infarction	51	0	1	1	0	0	0	6	175	103	15.6	42.8	6690	239	10	282	Negative	Negative	0.202		239	119	6.62	171	80	46	109	125	11.2	2	0	1
1	0	1	1	1	1098	0	0	0	1	1	14	1209	0	0	0	1	Rt. pontine infarction	60	0	1	1	0	1	0	6	229	115	11.4	31.6	8120	176	22	409		None	0.1		292	159		177	145	47	101	130	7.9	1	0	1
1	0	1	1	1	1096	0	0	0	0	0	7	3288	0	0	0	0	Rt. MCA infarction	64	0	1	0	0	0	0	6	191	87	16.4	48.9	6190	222	2	279			0.166		117	88		166	87	38	110.6	128		1	0	1
1	0	1	1	1	1086	0	0	0	0	0	10	3278	0	0	0	0	Pure motor, Rt	51	1	1	0	0	0	0	6	138	74	12.7	37.7	5120	292	14	312			0.241		127			145	275	33	57	112		2	1	1
1	0	1	1	1	245	0	1	1	1	1	6	245	0	0	0	1	Lt. MCA infarction	66	0	1	1	0	0	0	6	209	89	9	27.1	10500	259	89	801		None	8.58		300	173		178	149	24	124.2	154	9.7	2	0	1
1	0	1	1	1	1081	0	0	0	0	0	6	3273	0	0	0	0	Lt. lateral post.choroidal artery infarction	60	1	1	0	0	0	0	6	154	100	14	39.9	8480	229	10	340		None	0.1		86	100		163	78	51	96.4	112		2	0	1
1	0	1	1	1	1076	0	0	0	0	0	9	3268	0	0	0	0	Rt. internal capsular infarction	44	0	1	0	0	1	0	6	240	140	18.1	51.2	5340	266	3	294	Negative	Negative	0.181		117	155	14.1	213	113	72	118.4	141	4.9	3	0	1
1	0	1	1	1	1076	0	0	0	0	0	8	3268	0	0	0	0	Lt. BG infarction	50	1	1	0	0	0	0	6	211	98	12.8	40.4	6320	255	28	291	Negative	Negative	0.552		112	112	5.55	183	131	32	124.8	151		2	0	1
1	0	1	1	1	1069	0	0	0	0	0	6	3261	0	0	0	0	Lt. MCA infarction	76	1	1	0	0	0	0	6	167	85	8.3	26.6	7200	350	51	429		None	0.46		97			142	114	31	88.2	111		2	0	1
1	0	1	1	1	1055	0	0	0	0	0	13	3247	0	0	0	0	Basal ganglia infarction, Rt.	73	1	1	0	0	1	0	6	130	80	11.9	33.6	6620	273	75	569					117	103		219	113	50	146.4	169		1	0	1
1	0	1	1	1	1049	0	0	0	0	0	11	3241	0	0	0	0	basal ganglia infarction, Rt	56	0	1	0	0	0	0	6	230	133	15.2	43.3	5700	208	4	250				0.986	146	104		229	284	64	108.2	165		1	1	1
1	0	1	1	1	1045	0	0	0	0	1	6	3112	1	0	1	1	Rt. MCA infarction	75	0	1	1	0	1	0	6	194	80	12.4	38.4	4380	229		340		None	0.52		506			149	177	31	82.6	118		1	0	1
1	0	1	1	1	1040	0	0	0	0	1	11	2975	0	1	1	1	Rt. pontine infarction	63	1	1	0	0	1	0	6	175	96	10.8	31.1	5100	157	10	801		None		0.159	110	103		169	90	40	111	129		1	1	1
1	0	1	1	1	1036	0	0	0	0	1	5	2137	0	0	0	1	Rt. cerebellar infarction	77	1	1	1	0	0	0	6	174	67	13.2	38.7	7850	469	35	481		None	5.48		243			189	121	43	121.8	146		1		1
1	0	1	1	1	1021	0	0	0	0	0	4	3213	0	0	0	0	Lt. lateral medullary infarcton	63	0	1	0	0	1	0	6	196	104	13.2	38.3	5570	178	2	211		None	0.339		126			174	102	60	93.6	114		2		1
1	0	1	1	1	1011	0	0	0	0	0	5	3203	0	0	0	0	Lt. ACA infarction	69	1	1	0	0	0	0	6	177	103	13.2	37.7	6130	266	6	364		None		1.65	139	121		187	265	41	93	146	5.93	2	0	1
1	0	1	1	1	993	0	0	0	0	0	8	3185	0	0	0	0	Lt. MCA infarction	30	0	0	0	0	1	0	6	135	72	15	44.6	7190	206	6	324			0.347	1.61	129	109	5.47	187	75	52	120	135		2	0	1
1	0	1	1	1	990	0	0	0	0	0	6	3182	0	0	0	0	Lt. internal capsule infarction	58	0	1	0	0	1	0	6	180	80	15.4	44.3	10170	264	6	395		None	6.09		99			146	146	53	63.8	93		2		1
1	0	1	1	1	984	0	0	0	0	0	6	3176	0	0	0	0	Lt. Corona radiata infarction	58	0	1	0	0	1	0	6	218	124	15.1	45.1	10280	287	3	395				1.9	101	82		165	42	58	98.6	107		2	0	1
1	0	1	1	1	984	0	0	0	0	0	5	3176	0	0	0	0	Rt. cerebellar infarction	48	0	1	1	0	1	0	6	164	98	14	40.1	14930	207	10	395				43.8	174			174	231	56	71.8	118	8.1	1	0	1
1	0	1	1	1	979	0	0	0	0	0	10	3171	0	0	0	0	Rt, basal ganglia infarction.	59	0	0	1	0	0	0	6	160	80	15.7	45.4	8170	161							272			164	232	38	79.6	126	8.3	1	1	1
1	0	1	1	1	966	0	0	0	0	0	8	3158	0	0	0	0	Rt, MCA infarction	67	0	0	0	0	1	0	6	107	60	14.3	42.6	9040	777	2					0.264	125	85	12.8	161	52	53	97.6	108	5.3	1	0	1
1	0	1	1	1	302	0	1	1	1	1	12	302	0	0	0	1	Rt, MCA, PCA infarction	77	1	1	0	0	0	0	6	200	100	14.4	42.7	6970	210	12	381				0.615	99			224	92	59	146.6	165		1	1	1
1	0	1	1	1	960	0	0	0	0	0	9	3152	0	0	0	0	Lt. MCA, PCA infarction	69	0	1	1	0	1	0	6	188	99	14.9	41.3	6670	272	12	379		None	12.7		228			179	69	52	113.2	127		2		1
1	0	1	1	1	959	0	0	0	0	0	7	3151	0	0	0	0	Cerebellar infarction, Lt	51	0	0	0	0	1	0	6	139	76	13.4	38.4	13480	230	2	262			0.349	1.76	135	101		166	198	37	89.4	129		2	0	1
1	0	1	1	1	950	0	0	0	0	0	8	3142	0	0	0	0	Rt. ACA infarction	53	0	1	0	0	1	1	6	164	105	14.2	40.3	21260	229	16			None	0.322	1.05	155	94		262	121	70	167.8	192		1		1
1	0	1	1	1	940	0	0	0	0	0	6	3132	0	0	0	0	Rt, ACA infarction	40	0	0	0	0	1	0	6	124	73	16.5	48.1	7780	298	9	360			0.155	0.689	109		37	173	135	54	92	119		1	0	1
1	0	1	1	1	936	0	0	0	0	0	10	3128	0	0	0	0	Rt. BG inf	70	0	1	0	0	0	0	6	187	107	14.6	42.4	9200	150	2	348				0.813	103			176	128	37	113.4	139		1	1	1
1	0	1	1	1	919	0	0	0	0	1	10	2177	0	0	0	1	MCA infarction, Rt	66	0	1	0	0	1	1	6	172	98	13.1	37.3	9020	265	11	323		Negative	1.64	2.28	121	78		143	238	45	50.4	98		1	1	1
1	0	1	1	1	914	0	0	0	0	0	18	3106	0	0	0	0	thalamic infarction, Rt	59	0	1	0	0	1	0	6	157	82	14.7	42.3	11470	238	21	563		Negative		5.89	131			153	85	40	96	113		1	1	1
1	0	1	1	1	912	0	0	0	1	1	6	1428	0	0	0	1	thalamic infarction, Lt.	54	0	1	1	0	1	1	6	216	82	13	37.2	12690	337	49	575		Negative		1.66	90	150		316	432	30	199.6	286	7.8	2	0	1
1	0	1	1	1	908	0	0	0	0	0	7	3100	0	0	0	0	thalamic infarction, Lt	64	1	1	1	0	0	0	6	169	97	13.4	38.2	6370	181	18	402		Negative		1.06	165	147		184	328	36	82.4	148	10.3	3	0	1
1	0	1	1	1	907	0	0	0	0	0	5	3099	0	0	0	0	pontine infarction, Rt	71	0	1	0	0	1	0	6	160	95	14.7	41.8	6740	141	120	287		Negative		1.13	86			197	65	49	135	148		1	0	1
1	0	1	1	1	906	0	0	0	0	0	6	3098	0	0	0	0	lateral medullary infarction, Rt	71	0	0	0	0	1	0	6	181	101	14.6	43.6	7030	226	9	249				1.2	96			192	69	44	134.2	148		3	0	1
1	0	1	1	1	896	0	0	0	0	0	8	3088	0	0	0	0	pure motor stroke, Rt	41	1	1	0	0	0	0	6	212	117	14.4	39.6	9820	228	6	374	1:2(-)	Negative		0.927	109		6.06	168	92	38	111.6	130		2	1	1
1	0	1	1	1	888	0	0	0	0	0	4	3080	0	0	0	0	MCA infarction, Rt	54	0	1	0	0	1	0	6	159	87	13.5	41.1	13350	279	10	251				0.65	144	97		136	105	37	78	99		1	0	1
1	0	1	1	1	875	0	0	0	0	0	10	3067	0	0	0	0	Lt, MCA infarction	55	0	1	0	0	1	0	6	148	80	19.8	57.3	15980	289	3	291		Negative		14.4	125	102		93	102	28	44.6	65	5.8	2	1	1
1	0	1	1	1	465	0	0	1	1	1	5	465	0	0	0	1	basal ganglia infarction, Lt	69	1	1	1	0	0	0	6	259	113	11.6	33.2	10310	319	63	489		Negative		9.43	246	122		191	205	34	116	157	7.6	2	0	1
1	0	1	1	1	867	0	0	0	0	0	8	3059	0	0	0	0	pontine infarction, Rt	55	0	1	0	0	1	0	6	195	108	15.6	43.7	9950	285	2					0.37	128			208	190	50	120	158		1	0	1
1	0	1	1	1	867	0	0	0	0	0	8	3059	0	0	0	0	Lt. MCA infarction	44	0	0	0	0	1	0	6	130	80	14.3	41.5	5880	201	4					0.733	92	84		179	88	41	120.4	138		2	0	1
1	0	1	1	1	857	0	0	0	0	0	8	3049	0	0	0	0	PCA infarction, Lt	58	0	1	1	0	1	0	6	152	91	13.8	40.9	15950	600	5				0.1		138			160	201	31	88.8	129	7.4	2	0	1
1	0	1	1	1	857	0	0	0	0	0	7	3049	0	0	0	0	Rt. middle cerebral infarction	61	1	1	0	0	0	0	6	153	86	14.7	43.6	7610	322	12				0.484	3.58	94	90		161	108	35	104.4	126		1	0	1
1	0	1	1	1	854	0	0	0	0	0	10	3046	0	0	0	0	Rt, MCA infarction	39	1	1	0	0	0	0	6	174	106	14.2	40.7	12380	241	5	338				4.42	135	130	7.14	134	89	50	66.2	84	5.5	1	0	1
1	0	1	1	1	853	0	0	0	0	1	6	2682	1	0	1	1	MCA infarction, Rt	77	0	1	1	0	1	0	6	170	100	15.5	44.1	8480	219	2	269				1.23	164	122		169	209	41	86.2	128	6.6	1	0	1
1	0	1	1	1	852	0	0	0	0	0	12	3044	0	0	0	0	Lt. BG infarction	59	0	1	1	0	1	0	6	177	98	14.4	41.8	11220	204	6	283		Negative		14.3	273			177	291	35	83.8	142		2	0	1
1	0	1	1	1	848	0	0	0	0	0	9	3040	0	0	0	0	Rt. pontine infarction	48	1	0	1	0	0	0	6	149	84	14.1	40.3	8900	311	8	208		Negative		0.742	170			176	117	62	90.6	114		1	1	1
1	0	1	1	1	847	0	0	0	0	0	9	3039	0	0	0	0	Rt, medulla infarction	45	0	1	0	0	1	0	6	158	93	13.3	38.8	13180	253	12	287				1.31	147	100	10.9	189	142	37	123.6	152		1	0	1
1	0	1	1	1	847	0	0	0	0	1	8	2418	0	0	0	1	Lt. MCA infarction	82	1	1	1	0	0	0	6	150	80	13.4	39.3	9270	218	15	296				0.464	193	123		221	75	51	155	170	7.2	2	0	1
1	0	1	1	1	836	0	0	0	0	0	18	3028	0	0	0	0	Rt, MCA infarction	35	0	0	0	0	1	0	6	160	90	12.2	35.5	12320	234	16	344		Negative	0.155	2.31	136	110		93	71	35	43.8	58		1	0	1
1	0	1	1	1	836	0	0	0	0	0	4	3028	0	0	0	0	TIA	50	0	0	0	0	0	0	6	126	80	14.2	39.6	7160	349	12	405		Negative		2.08	87	95		143	276	29	58.8	114		2	0	1
1	0	1	1	1	811	0	0	0	0	0	3	3003	0	0	0	0	Rt. MCA infarction	73	0	1	0	0	0	0	6	151	80	13.9	41.1	7370	305	26	365				3.89	108			200	147	43	127.6	157		1	0	1
1	0	1	1	1	773	0	0	0	0	1	10	2720	1	0	1	1	Rt. lateral medullary infarction	74	1	1	0	0	0	0	6	140	70	13.4	38.6	8540	313	31	340				0.73	122	99		183	89	38	127.2	145		1	0	1
1	0	1	1	1	766	0	0	0	0	0	7	2958	0	0	0	0	Lt. MCA infarction	74	1	1	0	0	0	0	6	162	85	12.7	35.5	6320	228	4	322		Negative	0.16	0.28	109			168	70	49	105	119		2	1	1
1	0	1	1	1	766	0	0	0	0	0	4	2958	0	0	0	0	Lt. MCA infarction	58	0	1	1	0	1	0	6	128	92	15.4	43.5	5840	264	2	192		Negative	0.29	0.31	130			201	232	41	113.6	160		2	0	1
1	0	1	1	1	762	0	0	0	0	1	9	2409	0	0	0	1	Rt. BG infarction	59	0	1	1	0	1	0	6	206	112	12.6	36.1	6690	250	13	374		Negative		0.56	126			181	162	52	96.6	129	6.4	1	0	1
1	0	1	1	1	759	0	0	0	0	0	6	2951	0	0	0	0	BG infarction, Lt.	56	0	1	0	0	1	0	6	148	94	15.3	42.8	8190	305	5	332		Negative		0.32	103			186	76	46	124.8	140		2	0	1
1	0	1	1	1	752	0	0	0	0	0	8	2944	0	0	0	0	Lt. BG infarction	71	0	0	1	0	0	0	6	126	81	16.2	46.2	6450	168	4	265		Negative		0.32	192	125		109	220	22	43	87	6.7	2	1	1
1	0	1	1	1	752	0	0	0	0	0	5	2944	0	0	0	0	Rt. lateral geniculate body infarction	68	0	1	0	0	1	0	6	150	90	13.8	40.8	5860	252	2	227		Negative		1.72	137	89		166	191	40	87.8	126		1	0	1
1	0	1	1	1	66	0	1	1	1	1	16	66	0	1	1	1	left ACA infarction	61	1	1	0	0	0	0	6	147	72	9.4	26.8	5970	213	20	374		Negative		0.1	111			174	189	31	105.2	143		2	1	1
1	0	1	1	1	745	0	0	0	1	1	11	1340	0	0	0	1	Rt. PCA infarction	52	0	0	0	0	0	0	6	160	100	12.8	35.6	5140	179		338		Negative	1.04		101	88		196	60	46	138	150		1	0	1
1	0	1	1	1	397	0	0	1	1	1	41	397	1	0	1	1	Rt. cbll.infarction / Rt. pontine infarction / old ICH	55	0	1	0	0	0	0	6	160	101	12	35.1	6170	136	5	315		Negative		0.25	141	116		148	58	58	78.4	90		1	0	1
1	0	1	1	1	732	0	0	0	0	0	6	2924	0	0	0	0	MCA infarction. Lt	63	0	1	0	0	1	0	6	160	80	14.2	41.2	6690	316	4					0.1	125	102		143	126	38	79.8	105		2	0	1
1	0	1	1	1	731	0	0	0	0	0	12	2923	0	0	0	0	Rt. pontine infarction	61	1	0	0	0	0	0	6	140	81	13.9	40.1	5930	165	6	286				1.29	119	87		128	122	39	64.6	89	5.8	1	0	1
1	0	1	1	1	729	0	0	0	0	0	8	2921	0	0	0	0	Rt. BG infarction	59	0	0	0	0	0	0	6	139	90	14.6	42.7	6310	158	8	267		Negative			160	88		148	69	33	101.2	115		1	0	1
1	0	1	1	1	727	0	0	0	0	0	7	2919	0	0	0	0	Lt. PCA infarction	69	0	1	0	0	1	0	6	151	95	13.8	40.4	6320	114	5				0.6	5.4	169	68		130	59	53	65.2	77		2	0	1
1	0	1	1	1	700	0	0	0	0	0	7	2892	0	0	0	0	Rt, thalamic infarction	48	0	1	1	0	1	0	6	171	92	15.2	43	6170	244		234		Positive		2.6	204		9.1	152	142	34	89.6	118	7.4	1	0	1
1	0	1	1	1	692	0	0	0	0	0	7	2884	0	0	0	0	Lateral medullary infarction, Lt	48	0	1	0	0	1	0	6	147	79	14.5	40.4	7070	245	2	224		Negative	0.1	0.55	87	90	17.9	167	122	43	99.6	124		2	0	1
1	0	1	1	1	689	0	0	0	0	1	5	1953	1	0	1	1	Lt. central rerinal artery occlusion	66	1	1	0	0	0	0	6	130	90	14.9	42.2	7320	328	11				0.1	0.63	119				44	62					0	1
1	0	1	1	1	575	0	0	1	1	1	4	575	0	1	1	1	Rt, MCA infarction	71	0	1	0	0	1	0	6	170	85	12.1	33.8	8770	258	14	273		Positive		2.47	112			191	93	48	124.4	143		1	0	1
1	0	1	1	1	681	0	0	0	0	1	38	2514	0	0	0	1	Rt, MCA infarction	81	0	1	0	0	1	0	6	161	83	13.1	39.3	5090	228	58				5.01		90			138	63	33	92.4	105		1	0	1
1	0	1	1	1	678	0	0	1	1	1	12	875	1	0	1	1	Rt, ACA infarction, subacute	74	0	1	1	0	0	0	6	147	77	13.1	43	4840	302	35	525		Positive	0.501		120			98	63	33	52.4	65		1	0	1
1	0	1	1	1	676	0	0	0	0	1	12	2484	0	0	0	1	Rt, MCA infarction	64	0	1	1	0	0	1	6	184	91	11.9	34.8	7320	238		615		Positive		0.2	201	158		398	192	48	311.6	350	7.9	1	0	1
1	0	1	1	1	659	0	0	0	0	0	5	2851	0	0	0	0	Lt, pontine infarction	65	0	1	1	0	1	0	6	190	80	14.7	43.1	10150	265	6	299		Negative			239									2	0	1
1	0	1	1	1	640	0	0	0	0	0	6	2832	0	0	0	0	Lt, BG infarction	53	0	1	1	0	1	0	6	135	97	14.6	41.2	7670	336	22	408				0.1	170			194	197	37	117.6	157		2	1	1
1	0	1	1	1	637	0	0	0	0	0	23	2829	0	0	0	0	Rt. pontine infarction , old CVA(Lt. pons)	70	1	1	1	0	0	1	6	150	84	13.4	37.2	5720	266	22	535		Negative			130			256						1	1	1
1	0	1	1	1	636	0	0	0	0	0	4	2828	0	0	0	0	Ataxic hemiparesis, right	70	0	1	0	0	0	0	6	147	93	14.2	41.7	6310	239	4	297			0.146		95			123	114	31	69.2	92		2	0	1
1	0	1	1	1	632	0	0	0	0	0	10	2824	0	0	0	0	Lt, MCA infarction	64	1	1	1	0	0	0	6	161	86	13.5	38	6990	235	3	248		Negative		2.07	246	255			107	46			10.3	2	0	1
1	0	1	1	1	629	0	0	0	0	0	3	2821	0	0	0	0	Rt, MCA infarction	65	0	1	0	0	1	0	6	132	89	13.9	40.5	3740	226	4	341		Negative			117	111								1	0	1
1	0	1	1	1	617	0	0	0	0	0	11	2809	0	0	0	0	Rt,MCA infarction	61	1	1	0	0	0	0	6	140	90	14.8	43.3	9190	212		568	1:2(-)	Negative			134			199	68	47	138.4	152		1	0	1
1	0	1	1	1	609	0	0	0	0	0	5	2801	0	0	0	0	Lt, BG infarct.	46	1	1	1	0	0	0	6	135	70	12.2	35.8	8350	361	32	350		Negative	0.432	2.07	188		10.4	128	225	39	44	89		2	0	1
1	0	1	1	1	603	0	0	0	0	0	6	2795	0	0	0	0	Rt, basal gnaglia infarction	53	0	1	1	0	1	0	6	170	90	15.1	44.2	8830	200	17					3.54	226	116		154	212	31	80.6	123	9.9	1	0	1
1	0	1	1	1	590	0	0	0	0	0	4	2782	0	0	0	0	Rt. BG infarction	66	0	1	0	0	0	0	6	127	82	13.8	41.5	5600	180	35	391	Negative	Negative		0.92	84	92		153	86	40	95.8	113		1	0	1
1	0	1	1	1	580	0	0	0	0	0	6	2772	0	0	0	0	Rt, BG infarction	76	1	1	0	0	0	0	6	204	99	13.1	39.1	5910	234	2	341		Negative			118	92		219	108	48	149.4	171	5.6	1	0	1
1	0	1	1	1	560	0	0	0	0	0	7	2752	0	0	0	0	Lt. ACA infarction	74	1	1	0	0	0	0	6	149	66	12.6	36.8	8750	220	17	373				2.89	147			207	223	55	107.4	152		2	0	1
1	0	1	1	1	555	0	0	0	0	0	4	2747	0	0	0	0	LT. MCA infarction	68	0	1	0	0	0	0	6	197	94	14.9	45.2	11370	194	2	286	Negative	Negative		2.1	98	104			117	66				2	0	1
1	0	1	1	1	554	0	0	0	0	0	8	2746	0	0	0	0	Rt. BG infarction	59	1	1	0	0	0	0	6	155	100	13.1	37.9	5850	239	10	388		Negative		3.28	119			161	170	37	90	124		1	0	1
1	0	1	1	1	551	0	0	0	0	0	9	2743	0	0	0	0	Basal ganglia infarction, Lt	59	0	1	1	0	1	0	6	185	90	16.6	47.8	6730	304	18	400	Negative	Negative		1.48	259			119	51	45	63.8	74		2	0	1
1	0	1	1	1	550	0	0	0	0	0	11	2742	0	0	0	0	Lt. pontine infarction	55	0	1	1	0	0	0	6	136	93	12.8	36.6	8400	180	2	348	Negative	Negative		2.82	103			109	72	41	53.6	68		2	0	1
1	0	1	1	1	550	0	0	1	1	1	5	1008	1	0	1	1	1. Rt. MCA infarction 2. Aortic aneurysm	56	0	1	1	0	1	0	6	140	93	16.2	47.7	14320	242	20	448		Negative		4.1	103		6.7	203	109	44	137.2	159		1	0	1
1	0	1	1	1	543	0	0	1	1	1	6	650	0	0	0	1	Lt. Pontine infarction	59	0	1	1	0	1	0	6	140	80	12.9	37.9	7650	275	7	475		Negative		1.03	191			149	155	29	89	120		3	0	1
1	0	1	1	1	535	0	0	0	0	0	8	2727	0	0	0	0	Both. MCA infarction	46	0	1	0	0	1	0	6	138	81	14.6	44.2	5630	261	2	284				1.5	132		10.3	175	252	26	98.6	149		3	0	1
1	0	1	1	1	521	0	0	0	0	0	5	2713	0	0	0	0	Central retinal artery occlusion, Lt	65	0	1	1	0	0	0	6	167	79	15.6	45	7020	270	14	255		Negative		0.43	204			190	143	53	108.4	137			0	1
1	0	1	1	1	501	0	0	0	0	0	8	2693	0	0	0	0	Lt. BG infarction.(pure motor stroke, Rt)	65	0	1	0	0	1	0	6	211	112	14.6	44.5	5850	162	2	299			0.285	1.26	102			211	71	67	129.8	144		2	0	1
1	0	1	1	1	491	0	0	0	0	1	8	2403	0	0	0	1	Rt.pontine infarction	85	1	1	1	0	0	0	6	137	58	14.2	39.3	5750	263	19	377		Positive		1.3	119			170	78	52	102.4	118		1	0	1
1	0	1	1	1	31	0	1	1	1	1	9	31	0	1	1	1	Lt. MCA infarction	77	1	1	0	0	0	0	6	173	86	11.1	30.6	6110	233	9	142				17	101			167	95	53	95	114		3	0	1
1	0	1	1	1	426	0	0	0	0	0	3	2618	0	0	0	0	Lt. BG infarction	63	0	1	1	0	1	0	6	154	80	15.2	42.7	6710	214	2	265		Negative		0.74	218	177		197	112	51	123.6	146	8.8	2	0	1
1	0	1	1	1	422	0	0	0	0	0	9	2614	0	0	0	0	Rt. PCA infarction	26	0	0	0	0	0	0	6	143	88	15.2	41.9	11050	295	4	284		Negative		1.26	90	90	11.4	141	53	57	73.4	84		1	0	1
1	0	1	1	1	418	0	0	0	0	0	6	2610	0	0	0	0	Rt. BG infarction	66	1	1	0	0	0	0	6	170	95	13.3	37.3	6230	250	4	331				0.92	96			190	138	56	106.4	134		1	0	1
1	0	1	1	1	408	0	0	0	1	1	6	1772	1	0	1	1	Rt. MCA infarction	59	1	1	0	0	0	0	6	187	112	13.9	41.7	6060	212	21	355		593	0.485	5.7	85	99		186	188	37	111.4	149		1	0	1
1	0	1	1	1	402	0	0	0	0	0	6	2594	0	0	0	0	Lt. midbrain infarction	61	1	1	1	0	0	0	6	175	73	14.1	39.5	7420	231	8	281		186	1	0.75	145	104		179	66	49	116.8	130	6.5		0	1
1	0	1	1	1	401	0	0	0	0	0	10	2593	0	0	0	0	Rt. pontine infarction	73	1	1	1	0	0	0	6	160	70	13.6	38	7240	250	18	343		207	14.3		137	121		199	258	41	106.4	158		1		1
1	0	1	1	1	398	0	0	0	0	0	6	2590	0	0	0	0	Lt. MCA infarction	77	0	1	0	0	1	0	6	186	83	14.1	41.5	7510	156	8	374		Negative			110	90		188	195	47	102	141		2	0	1
1	0	1	1	1	392	0	0	0	1	1	5	1652	0	0	0	1	Lt. BG infarction	77	0	1	0	0	0	0	6	180	72	16.1	45.7	11290	198	2	268		98			109			146	253	27	68.4	119		2	0	1
1	0	1	1	1	96	0	1	1	1	1	6	96	0	0	0	1	Rt. MCA inarction	51	0	1	0	0	0	0	6	151	103	12.9	36.1	2200	115	79	715	1:2-8Pos	635	8.9	89.7	163	89		143	136	33	82.8	110		1	0	1
1	0	1	1	1	388	0	0	0	0	0	6	2580	0	0	0	0	Rt. Pontine infarction	52	0	1	0	0	0	0	6	184	101	13.7	39.8	6850	252	27	432		83		0.48	107	87		158	57	52	94.6	106		1	0	1
1	0	1	1	1	381	0	0	0	0	0	16	2573	0	0	0	0	both PCA infarction. old CVA	67	0	1	0	0	0	0	6	225	98	15.5	44.7	7960	131	2	291		344	1.22	1.99	85	85	12.2	190	85	53	120	137		3	0	1
1	0	1	1	1	369	0	0	0	0	0	7	2561	0	0	0	0	Rt. BG infarction	42	0	1	0	0	0	0	6	140	80	13.4	37.9	5110	223	2	271		37		0.1	101	95	8.3	191	207	52	97.6	139		1	0	1
1	0	1	1	1	365	0	0	0	0	0	6	2557	0	0	0	0	Basal ganglia infarction, left	48	0	1	0	0	1	0	6	197	109	16.1	44.9	7580	271	15	439		118		2.91	96	95	10.9	179	258	34	93.4	145		2	0	1
1	0	1	1	1	364	0	0	0	0	0	9	2556	0	0	0	0	Rt. MCA & PCA infarction	69	0	1	1	0	1	0	6	157	80	15.9	44.7	8670	286	2	290		278		3.47	119	84		164	104	36	107.2	128	6.3	1	0	1
1	0	1	1	1	349	0	1	1	1	1	6	349	0	0	0	1	Rt.MCA infarction. SAH	66	0	1	0	0	1	0	6	97	68	15.6	46.7	5900	214	17	317		12201		17.2	134	93		229	186	39	152.8	190	5.5	3	1	1
1	0	1	1	1	359	0	0	0	0	0	5	2551	0	0	0	0	Lt.ACA infarction	54	0	1	0	0	0	0	6	154	95	15	43	6240	175	9	327		64		0.28	115	87		168						2	0	1
1	0	1	1	1	355	0	0	0	0	0	6	2547	0	0	0	0	Rt.BG infarction	66	0	0	0	0	0	0	6	113	62	13.4	38.1	6150	364	38	558		337		18.2	92	81	14.8	187	125	33	129	154		1	0	1
1	0	1	1	1	353	0	0	0	0	0	7	2545	0	0	0	0	MCA, PCA infarction	69	1	1	1	0	1	0	6	126	71	15	41.5	19600	142	5	428		15073	30.1	237	265	196		145	115	45	77	100	9.5	3	0	1
1	0	1	1	1	349	0	0	0	0	0	8	2541	0	0	0	0	Rt. MCA infarction . SAH	59	1	1	1	0	0	0	6	161	71	12.2	34.1	7360	346	18	293		571		6.73	142	118		191	60	48	131	143	6.7	1		1
1	0	1	1	1	347	0	0	0	0	0	7	2539	0	0	0	0	both. cbll. infarction	43	0	0	0	0	1	0	6	142	88	14	41.2	11300	291	8	319		107	0.237	1.17	146	85	12.3	193	192	42	112.6	151	5.8	3	0	1
1	0	1	1	1	345	0	0	0	0	0	11	2537	0	0	0	0	both. Thalamic infarction	61	0	0	1	0	0	0	6	152	80	14.7	39.3	4460	163	2	260		163		12.3	147	135		170	87	37	115.6	133	7.9	3	0	1
1	0	1	1	1	342	0	0	0	0	0	7	2534	0	0	0	0	Rt. BG infarction	65	1	1	1	0	0	0	6	153	80	14	39.3	11740	240	2	293	75			0.96	108	96		164	106	39	103.8	125	7.2	1	0	1
1	0	1	1	1	341	0	0	0	0	0	9	2533	0	0	0	0	Lt. cbll. infarction	39	0	1	1	0	1	0	6	164	93	16	43.1	15310	269	7	296		137	0.569		171	135	7.4	180	112	49	108.6	131	6.6	2	0	1
1	0	1	1	1	340	0	0	0	1	1	9	1449	0	0	0	1	Rt-MCA infarction	75	0	0	0	0	0	0	6	113	60	12.7	36.3	4430	325	15	377		224	0.459	0.1	95	85		147	74	55	77.2	92		1	0	1
1	0	1	1	1	336	0	0	0	0	0	11	2528	0	0	0	0	stroke(Rt. IC) ischemic occlusion&stenosis of ACA	64	1	1	0	0	0	0	6	91	51	15.1	43.1	7750	235	120	850		1163		241	166	84		120	86	24	78.8	96	6.2	1	0	1
1	0	1	1	1	331	0	0	0	0	0	9	2523	0	0	0	0	Rt BG infarction	46	1	0	0	0	0	0	6	130	80	14.1	40.8	9260	328	31	361		293	0.1		128			144	74	44	85.2	100		1	1	1
1	0	1	1	1	326	0	0	0	0	0	7	2518	0	0	0	0	Lt. PCA infarction	48	0	1	0	0	1	0	6	150	90	17.4	49.9	10540	243	3	340				1.41	106	101	10.4	137	114	42	72.2	95		2	0	1
1	0	1	1	1	321	0	0	0	1	1	10	1308	0	0	0	1	Rt. corona radiata infarction	76	1	1	1	0	0	0	6	181	80	9.1	25.7	5320	172	5	262		175		2.01	146	105		90	73	41	34.4	49	6.7	1	0	1
1	0	1	1	1	318	0	0	0	0	0	8	2510	0	0	0	0	Lt. BG infarction	66	1	1	0	0	0	0	6	175	87	12.3	35.2	6520	356	20	349		171	0.224	0.36	125	91		212	78	53	143.4	159	6	2	0	1
1	0	1	1	1	312	0	0	0	0	0	8	2504	0	0	0	0	Rt. MCA infarction	57	0	0	1	0	1	0	6	167	93	15.2	43	9460	442	7	289		80		0.6	126	120		185	128	54	105.4	131	6.1	3	0	1
1	0	1	1	1	310	0	0	0	0	0	7	2502	0	0	0	0	Lt. pontine infarction	66	1	1	0	0	0	0	6	159	75	13.5	38.1	6640	214	21	332		113		0.39	85	94		172	113	58	91.4	114	5.6	2	0	1
1	0	1	1	1	309	0	0	1	1	1	9	952	1	0	1	1	both MCA infarction	68	0	1	0	0	1	0	6	162	79	16.4	46.6	6680	150	16	232		66		0.99	115	98		201	159	39	130.2	162		3	1	1
1	0	1	1	1	308	0	0	0	0	0	3	2500	0	0	0	0	Lt. pontine infarction	69	0	1	0	0	1	0	6	207	105	14.7	42	6760	318	2	270				0.22	108	96		115	103	46	48.4	69	5.6	2	0	1
1	0	1	1	1	306	0	0	0	0	0	7	2498	0	0	0	0	Rt. ACA infarction	66	1	1	0	0	0	0	6	144	79	14	39.8	9270	284	28	319		134	0.362	2.07	115	101		198	188	43	117.4	155	5.7	1	0	1
1	0	1	1	1	305	0	0	0	0	0	7	2497	0	0	0	0	Lt. MCA infarction	64	0	1	0	0	0	0	6	132	76	16.3	45.4	9970	332	15	385		282		20.1	104	133		217	94	52	146.2	165		3	0	1
1	0	1	1	1	297	0	0	0	0	0	8	2489	0	0	0	0	Rt. pontine infarction	54	0	1	1	0	1	0	6	148	91	13.7	39.1	11060	198	19				0.614		156	68		198	183	45	116.4	153	9	3	0	1
1	0	1	1	1	290	0	0	0	0	0	6	2482	0	0	0	0	Rt. MCA infarction	55	0	1	0	0	1	0	6	180	90	14.5	40	7480	247	2					0.91	120	119		128	106	32	74.8	96		1	0	1
1	0	1	1	1	289	0	0	0	0	0	7	2481	0	0	0	0	Rt. MCA infarction	54	0	0	0	0	0	0	6	143	77	14.2	40.1	6070	158	7	248		152		0.1	102	107	11.9	122	50	44	68	78		1	0	1
1	0	1	1	1	249	0	1	1	1	1	16	249	0	0	0	1	multiple bilateral cerebral hemisphere infarction	53	0	0	1	0	1	0	6	134	76	13.6	38.5	9350	166	6				9.3	62	166	140	10						7.7	3	0	1
1	0	1	1	1	281	0	0	0	0	0	5	2473	0	0	0	0	Lt.MCA infarction	71	0	1	0	0	1	0	6	136	105	16.5	44.7	12030	246	2	311		309	0.315	1.97	120	93		112	285	34	21	78		2	0	1
1	0	1	1	1	280	0	0	0	0	0	7	2472	0	0	0	0	Cerebral infarction	66	0	1	0	0	1	0	6	150	70	16	44.3	6560	241	11	434		273	0.884	7.09	88	91		161	72	38	108.6	123	5.3	3	0	1
1	0	1	1	1	280	0	0	0	0	0	3	2472	0	0	0	0	Rt. MCA infarction	76	0	1	0	0	1	0	6	147	84	15	42.5	7300	256	2	227		152		0.63	138			150	86	44	108	106		1	0	1
1	0	1	1	1	279	0	0	0	1	1	10	1478	1	0	1	1	Lt. pontine infarction	67	1	1	1	0	0	0	6	141	78	12	33.5	11070	152	71	571		2216	19.2	163	187	232		208	124	43	140.2	165	7.9	3	1	1
1	0	1	1	1	271	0	0	1	1	1	10	426	0	0	0	1	Rt. pontine infarction	75	0	1	1	0	1	0	6	156	79	14	42.7	9760	442	32	389		206		0.87	198	120		152	59	37	103.2	115	8.3	1	1	1
1	0	1	1	1	261	0	0	0	0	0	4	2453	0	0	0	0	Lt. MCA inafrction	57	0	0	0	0	1	0	6	134	76	15.3	44.1	12640	257	2	232		48		1.2	107	89		154	73	37	102.4	117		2	1	1
1	0	1	1	1	259	0	0	1	1	1	8	514	0	0	0	1	Lt. MCA/BG infaction	69	1	1	0	0	0	0	6	158	88	12.9	37	8910	349	44	410		325		1.23	102	92		178	145	32	117	146		2	1	1
1	0	1	1	1	252	0	0	0	0	0	3	2444	0	0	0	0	Middle cerebral arterty infarction, left	51	0	0	0	0	1	0	6	144	92	17.5	49.2	8360	249	21	401		102		6.32	103	100		174	122	37	112.6	137		2	0	1
1	0	1	1	1	249	0	0	0	0	0	7	2441	0	0	0	0	Middle cerebral artery infarction, right	27	0	0	0	0	1	0	6	130	80	17.9	52.9	14650	282	15	367		50	0.825	6.96	116	86	16.2	136	105	59	56	77		1	0	1
1	0	1	1	1	247	0	0	0	0	0	8	2439	0	0	0	0	Lt. MCA infarction	65	0	1	1	0	1	1	6	200	112	14.5	44.5	8540	256	59	512		80		3.09	184	132		255	170	52	169	203	7.3	2	0	1
1	0	1	1	1	236	0	0	0	0	0	8	2428	0	0	0	0	Lt. BG infarction	73	1	1	1	0	0	0	6	200	100	13.6	38.4	9770	346	43	424		244	0.137	1.05	150	133		166	143	47	90.4	119	7	2	0	1
1	0	1	1	1	236	0	0	0	0	0	2	2428	0	0	0	0	Middle cerebral arterty infarction, left	75	1	1	0	0	0	0	6	164	82	7.3	21.2	5990	131	13	599		259	9.73	75	106	119		121	94	41	61.2	80		2	0	1
1	0	1	1	1	232	0	0	0	0	0	8	2424	0	0	0	0	Lt. MCA infarction	73	1	0	1	0	0	1	6	123	66	12.7	36	9560	303	16	216		129		2.95	209	154		293	270	58	181	235	8.2	2	0	1
1	0	1	1	1	227	0	0	0	0	0	5	2419	0	0	0	0	Lt. pontine infarction	72	1	0	0	0	0	0	6	120	80	13.7	40.4	7220	261	31	304		180		0.91	121	93		188	91	41	128.8	147		2	0	1
1	0	1	1	1	223	0	0	0	0	0	7	2415	0	0	0	0	Lt. MCA infarction	52	0	0	0	0	1	0	6	130	70	16.4	47.6	7630	249	24	341		563	0.1	0.64	155	95		140	85	31	92	109	6.2	2	0	1
1	0	1	1	1	216	0	0	0	0	0	6	2408	0	0	0	0	Lt cerebellar infarction	70	0	1	0	0	1	1	6	125	74	14.2	42.3	6110	197	17	350		80		1.04	116	98		276	295	51	166	225		2	0	1
1	0	1	1	1	215	0	0	0	0	0	7	2407	0	0	0	0	Basal ganglia infarction, left	60	1	1	0	0	0	0	6	155	83	13.2	38.4	7140	228	4	211		42	0.213		115	110		179	124	58	96.2	121		2	1	1
1	0	1	1	1	203	0	0	0	0	0	9	2395	0	0	0	0	Pontine infarction, left	87	1	0	1	0	0	0	6	111	72	13.5	40.8	7720	231					4.25	0.95	103	110		212	70	57	141	155	7.9	2	1	1
1	0	1	1	1	185	0	0	0	1	1	10	1356	0	0	0	1	parieto-occipital borderzone infarction	49	0	1	0	0	1	0	6	120	70	11	33.3	13100	561	19				0.635		113		15.7	152	207	36	75	116		1	1	1
[truncated: 30 more columns]
